# Supplementary material for: Effect of Acetylsalicylic Acid on Biological Properties of Novel Cement Based on Calcium Phosphate Doped with Ions of Strontium, Copper, and Zinc
Source: Int J Mol Sci. 2024 Jul 20;25(14):7940. doi: 10.3390/ijms25147940 (PMC11276672; doi:10.3390/ijms25147940)
Supplement: Supplementary file 1 [file ijms-25-07940-s001.zip]

Archive with 1 entries (1 files):
- ijms-3075665-supplementary.pdf
